# Supplementary material for: Correlations between gut microbiota and serum metabolomics in patients with neurogenic rosacea
Source: BMC Microbiol. 2025 Jul 17;25:441. doi: 10.1186/s12866-025-04173-3 (PMC12272963; doi:10.1186/s12866-025-04173-3)
Supplement: Supplementary file 2 — Supplementary Material 2.Table S1. Intensity of metabolites significantly altered between patients with neurogenic rosacea and healthy controls (VIP ≥ 1.000, P value < 0.05). Table S2. Metabolite and Intestinal Microbiota correlation analysis [file 12866_2025_4173_MOESM2_ESM.xlsx]

## Sheet: 1
Table S1. Intensity of metabolites significantly altered between patients with neurogenic rosacea and healthy controls (VIP ≥ 1.000, P value < 0.05)
name	ID	mz	rt	ppm	formula	KEGG	Rosacea_Mean	Rosacea_Median	Rosacea_RSD	control_Mean	control_Median	control_RSD	FC	log2FC	P.value	-log10(P.value)	FDR	VIP	posneg	Class
o-Toluate	M135T526	135.045	525.5	0.918212	C8H8O2	C07215	2.74637e+06	2.29945e+06	41.48	1.12537e+06	938188	41.75	2.44	1.29	3.58522e-08	7.45	4.51197e-06	2.19971	neg	Benzoic acids and derivatives
D-Glucopyranoside	M161T626	161.043	626.4	11.2391	C6H12O6	C00738	2.09782e+07	1.41291e+07	77.44	3.21887e+06	2.06663e+06	81.63	6.52	2.7	4.41073e-08	7.36	4.98637e-06	2.16965	neg	Carbohydrates and carbohydrate conjugates
Alpha-Lactose	M342T153	342.119	153.1	7.89206	C12H22O11	C00243	7.69947e+06	5.67053e+06	74.59	2.92681e+07	3.00859e+07	44.69	0.26	-1.93	1.1724e-07	6.93	9.89859e-06	2.16324	neg	Alcohols and polyols
trans-Ferulic acid	M195T356	195.122	356	1.9509	C10H10O4	C01494	3.65885e+06	3.57996e+06	22.99	9.772e+06	9.64822e+06	17.78	0.37	-1.42	3.82001e-14	13.42	1.82011e-11	2.12281	pos	Hydroxycinnamic acids and derivatives
Lidocaine	M235T480	235.18	479.9	3.2996	C14H22N2O	C07073	1.01905e+07	9.99881e+06	23.04	5.22152e+06	5.26701e+06	15.28	1.95	0.96	9.09268e-11	10.04	6.65197e-09	2.01106	pos	Xylenes
L-Formylkynurenine	M237T345	237.086	344.9	3.27306	C11H12N2O4	C02700	284180	259758	63.43	2.36246e+06	2.18492e+06	47.77	0.12	-3.06	1.64115e-10	9.78	1.11782e-08	1.9893	pos	Amines
Vanillylmandelic acid	M198T694	198.185	694.1	1.25055	C9H10O5	C05584	4.46697e+07	3.61245e+07	47.76	1.21515e+07	1.16426e+07	24.35	3.68	1.88	1.20976e-10	9.92	8.5342e-09	1.96958	pos	Methoxyphenols
N-Methyltyramine	M151T302	151.096	301.6	23.8259	C9H13NO	C02442	2.30928e+06	2.31595e+06	17.84	3.7743e+06	3.83494e+06	9.72	0.61	-0.71	2.22987e-11	10.65	2.0974e-09	1.9647	pos	Phenethylamines
Vanillin	M153T534_1	153.054	533.9	1.80328	C8H8O3	C00755	1.11331e+06	1.11341e+06	39.38	2865442	2.65301e+06	19.14	0.39	-1.36	1.71012e-10	9.77	1.14506e-08	1.95573	pos	Methoxyphenols
Scopoletin	M193T526	193.049	526	2.9837	C10H8O4	C01752	2.13565e+06	2.16163e+06	11.37	2.83248e+06	2.83407e+06	3.75	0.75	-0.41	2.63461e-10	9.58	1.66528e-08	1.95141	pos	Hydroxycoumarins
Rimantadine	M180T694	180.174	694.1	2.64189	C12H21N	C07236	3.51759e+07	2.69345e+07	63.36	9.66344e+06	9.12227e+06	23.62	3.64	1.86	9.17968e-10	9.04	4.39568e-08	1.91663	pos	Amines
Thiabendazole	M202T401	202.044	401.1	2.09855	C10H7N3S	C07131	1.06791e+09	1.08147e+09	10.47	1357263699	1.36806e+09	3.98	0.79	-0.35	8.74571e-10	9.06	4.26543e-08	1.90376	pos	NA
Dehypoxanthine futalosine	M296T88	296.064	88.5	5.79364	C14H16O7	C17010	1.13066e+08	1.15786e+08	65.36	8.91936e+09	9219156422	68.03	0.01	-6.3	2.66701e-09	8.57	1.0589e-07	1.90041	pos	NA
Imidazol-5-yl-pyruvate	M155T401	155.045	401.1	1.78013	C6H6N2O3	C03277	8.56182e+07	8.67505e+07	8.73	1.04591e+08	1.04792e+08	3.98	0.82	-0.29	1.01135e-09	9	4.76166e-08	1.88402	pos	NA
Procollagen 5-hydroxy-L-lysine	M198T161	197.808	161.5	2.2468	C7H13N3O3R2	C01211	3.02479e+07	2.80552e+07	58.78	9.6201e+07	1.09422e+08	45.3	0.31	-1.67	4.24174e-05	4.37	0.000695145	1.88022	neg	NA
Mirtazapine	M266T694	266.172	694.1	25.6376	C17H19N3	C07570	7.45999e+08	544744486	82.27	5.20768e+07	4.78156e+07	21.68	14.32	3.84	1.95643e-08	7.71	5.83313e-07	1.86811	pos	NA
2,4-Dinitrophenol	M183T472	183.004	471.9	1.77045	C6H4N2O5	C02496	3.19021e+06	2.8696e+06	29.72	4.82739e+06	4.77405e+06	20.01	0.66	-0.6	1.9905e-05	4.7	0.000390719	1.84473	neg	NA
7-Methyladenine	M149T509	149.074	509.4	23.4783	C6H7N5	C02241	449135	347821	90.66	2.62606e+06	2.43927e+06	40.49	0.17	-2.55	4.52134e-09	8.34	1.64038e-07	1.83606	pos	Purines and purine derivatives
Indole	M118T400	118.065	400.5	0.643713	C8H7N	C00463	3.4452e+07	3.43507e+07	12.46	4.45133e+07	4.44538e+07	6	0.77	-0.37	6.3686e-09	8.2	2.17828e-07	1.83118	pos	Indoles
m-Cresol	M109T556	109.101	556.2	4.24669	C7H8O	C01467	4.57401e+06	4.06869e+06	42.6	2.11725e+06	2.12345e+06	14.94	2.16	1.11	9.13067e-09	8.04	2.98105e-07	1.82977	pos	Cresols
4-Nitrophenol	M138T617	138.019	616.7	0.898424	C6H5NO3	C00870	1.16109e+07	1.13372e+07	28.04	7.17148e+06	6.76224e+06	22.15	1.62	0.7	5.42464e-05	4.27	0.000839497	1.81352	neg	Nitrophenols
5'-Methylthioadenosine	M298T386	298.096	386.4	4.61597	C11H15N5O3S	C00170	5.20938e+06	4.9041e+06	29.41	9.3785e+06	9.1848e+06	17.88	0.56	-0.85	2.36871e-08	7.63	6.89006e-07	1.78941	pos	5'-deoxy-5'-thionucleosides
Tryptophanol	M144T399	144.081	399.1	26.6101	C10H11NO	C00955	2.27114e+07	2.20247e+07	24.67	3.69186e+07	3.63955e+07	16.43	0.62	-0.7	1.15466e-07	6.94	2.52238e-06	1.78212	pos	Indoles
Porphobilinogen	M226T694	226.179	694.1	5.66346	C10H14N2O4	C00931	2.01822e+10	1.85534e+10	86.36	2.92383e+08	284584635	24.03	69.03	6.11	1.75742e-07	6.76	3.5787e-06	1.78194	pos	Amines
1H-Indole-3-acetamide	M175T113	175.031	113.4	5.49763	C10H10N2O	C02693	1.22136e+10	1.73866e+10	66.82	2.8535e+08	2.99654e+08	15.28	42.8	5.42	2.8853e-07	6.54	5.44074e-06	1.75558	pos	Indoles
Mechlorethamine	M156T401	156.038	401.1	27.7111	C5H11Cl2N	C07115	3.02753e+08	3.12703e+08	14.81	3.93776e+08	3.92073e+08	4.04	0.77	-0.38	9.81501e-08	7.01	2.19684e-06	1.75527	pos	Nitrogen mustard compounds
Nalidixic Acid	M233T540	233.091	540.1	3.29589	C12H12N2O3	C05079	1.24361e+06	1.222e+06	31.21	2.3164e+06	2.35702e+06	21.7	0.54	-0.9	5.4934e-07	6.26	9.21514e-06	1.74656	pos	Naphthyridines
N-Alpha-acetyllysine	M188T399	188.07	399.1	4.43263	C8H16N2O3	C12989	2.01628e+09	1.91271e+09	22.31	3.08648e+09	3019056937	15.64	0.65	-0.61	3.04506e-07	6.52	5.69509e-06	1.7444	pos	Amino acids, peptides, and analogues
Oleic acid	M283T410	283.174	410	0.596785	C18H34O2	C00712	2.13272e+06	1.86996e+06	42.33	7.3629e+06	6.36391e+06	63.36	0.29	-1.79	1.6849e-05	4.77	0.000142837	1.72402	pos	Fatty acids and conjugates
8-Hydroxyquinoline	M146T399	146.059	399.1	4.76491	C9H7NO	C19434	7.82531e+07	7.58414e+07	19.77	1.14727e+08	1.12389e+08	16.47	0.68	-0.55	8.76997e-07	6.06	1.36922e-05	1.69752	pos	NA
Succinic acid	M117T80	117.019	79.7	1.91422	C4H6O4	C00042	1.22507e+07	1.11313e+07	21.54	8.64233e+06	8.08664e+06	28.63	1.42	0.5	0.000102028	3.99	0.00132916	1.67566	neg	Dicarboxylic acids and derivatives
Guanidinosuccinic acid	M175T690	174.953	690.4	9.0779	C5H9N3O4	C03139	6.05731e+08	1.64801e+08	213.36	2.29468e+07	2.35609e+07	42.38	26.4	4.72	7.32139e-05	4.14	0.00104346	1.66579	neg	Amino acids, peptides, and analogues
L-Theanine	M175T97	175.107	97.1	2.14725	C7H14N2O3	C01047	7.54165e+07	3.36807e+07	145.58	9.61911e+06	2.89249e+06	139.76	7.84	2.97	5.47086e-05	4.26	0.000363849	1.66387	pos	Amines
7-Aminomethyl-7-carbaguanine	M179T542	179.081	541.9	1.67522	C7H9N5O	C16675	739012	625695	81.02	2.3365e+06	2.71871e+06	40.96	0.32	-1.66	1.85684e-06	5.73	2.56036e-05	1.65649	pos	Pyrrolo[2,3-d]pyrimidines
D-Cathinone	M150T548	150.091	548.4	1.49144	C9H11NO	C08301	5.08139e+06	4.61689e+06	46.4	1.49472e+07	1.56282e+07	48.97	0.34	-1.56	2.72752e-06	5.56	3.47023e-05	1.64147	pos	NA
L-Tryptophan	M187T390	187.086	389.8	18.8897	C11H12N2O2	C00078	2.28781e+07	1.38366e+07	156.81	1.36128e+06	857357	99.45	16.81	4.07	3.55182e-06	5.45	4.25841e-05	1.64037	pos	Indolyl carboxylic acids and derivatives
Palmitic acid	M256T717	256.262	716.5	2.2477	C16H32O2	C00249	1.56615e+09	8.42996e+08	209.34	8.13901e+07	4.37986e+07	159.56	19.24	4.27	4.21711e-06	5.37	4.85147e-05	1.62735	pos	Fatty acids and conjugates
1,5-Naphthalenediamine	M159T399	159.091	399.1	2.99199	C10H10N2	C19463	6.31356e+07	6.03044e+07	20.27	8.81141e+07	8.71301e+07	14.4	0.72	-0.48	4.69588e-06	5.33	5.2908e-05	1.6185	pos	NA
Iminoarginine	M173T103	173.092	102.7	2.07129	C6H12N4O2	C21026	4.34719e+08	5.69723e+08	76.55	2.10355e+07	2.15876e+07	63.61	20.67	4.37	9.12727e-06	5.04	8.77306e-05	1.61354	pos	NA
3,3'-Dimethoxybenzidine	M245T442	245.135	442.4	27.8377	C14H16N2O2	C19231	2.26848e+08	2.45191e+08	67.72	4.66925e+07	4.84215e+07	11.65	4.86	2.28	3.73466e-06	5.43	4.4107e-05	1.6079	pos	NA
Acetylphosphate	M140T387	139.98	387	11.8656	C2H5O5P	C00227	8.52022e+06	4.03771e+06	109.69	4.34415e+07	3.19051e+07	73.76	0.2	-2.35	1.18607e-05	4.93	0.000107221	1.59889	pos	Phosphate esters
Pyroglutamic acid	M129T155	129.052	154.7	3.19487	C5H7NO3	C01879	4.22866e+07	4.19182e+07	66.87	1.34372e+07	1.33583e+07	7.26	3.15	1.65	5.0033e-06	5.3	5.52882e-05	1.59743	pos	Amino acids, peptides, and analogues
Dopamine	M136T422	136.073	421.6	12.7431	C8H11NO2	C03758	1.24846e+07	7.3638e+06	100.35	3.72338e+06	3.57891e+06	13.41	3.35	1.75	4.49707e-06	5.35	5.11979e-05	1.59347	pos	Benzenediols
Taurine	M126T32	125.987	32.2	7.10202	C2H7NO3S	C00245	2.233e+09	3221530863	60.64	3.85226e+08	1.91774e+08	104.45	5.8	2.54	6.96512e-06	5.16	7.09168e-05	1.59197	pos	Organosulfonic acids and derivatives
12-Hydroxydodecanoic acid	M216T660	216.195	659.7	1.30443	C12H24O3	C08317	1.38869e+08	7.67698e+07	104.49	2.67189e+07	2.25685e+07	50.8	5.2	2.38	2.17954e-06	5.66	2.88451e-05	1.5826	pos	Medium-chain hydroxy acids and derivatives
O-Toluidine	M108T347	108.081	346.7	3.92298	C7H9N	C14403	1.39157e+07	9.58656e+06	69.89	5.18485e+07	3.85704e+07	62.09	0.27	-1.9	6.90419e-06	5.16	7.05692e-05	1.57772	pos	Toluenes
Cerulenin	M224T701	224.127	701.1	1.76907	C12H17NO3	C12058	6.61786e+06	5.11487e+06	87.69	2.4006e+06	1.77075e+06	79.8	2.76	1.46	1.78457e-05	4.75	0.000149073	1.56799	pos	Oxirane carboxylic acids and derivatives
Uric acid	M169T104	169.035	104	2.81598	C5H4N4O3	C00366	1.63162e+10	2.07854e+10	74.89	1.31004e+08	9.8888e+07	46.69	124.55	6.96	7.02308e-06	5.15	7.13231e-05	1.56051	pos	Purines and purine derivatives
4-Methylcatechol	M123T398	123.045	398.5	1.00776	C7H8O2	C06730	5.25551e+06	2.57967e+06	158.31	1.1376e+08	1.14136e+07	278.23	0.05	-4.44	0.000702711	3.15	0.00555341	1.54817	neg	Benzenediols
Phenylacetaldehyde	M120T113	119.947	112.9	10.8816	C8H8O	C00601	1.93799e+07	1.67077e+07	45.37	1.12161e+07	1.1858e+07	50.97	1.73	0.79	0.00143015	2.84	0.00941671	1.54777	neg	Phenylacetaldehydes
Citric acid	M191T76	191.019	75.6	0.957627	C6H8O7	C00158	3.43905e+09	3309595021	25.14	2.60414e+09	2.61222e+09	12.36	1.32	0.4	0.000227807	3.64	0.00242727	1.54683	neg	Tricarboxylic acids and derivatives
Benzoate	M123T198	123.044	197.8	0.0630985	C7H6O2	C00180	3.7484e+07	3.68142e+07	30.13	5.84621e+07	5.70406e+07	23.67	0.64	-0.64	4.07292e-05	4.39	0.00028758	1.50978	pos	NA
4,5-Dihydroorotic acid	M159T150	158.961	150.1	1.33466	C5H6N2O4	C00337	8.35516e+07	6.2511e+07	135.53	1.1511e+07	1.10592e+07	36.71	7.26	2.86	1.13409e-05	4.95	0.00010323	1.5095	pos	Amino acids, peptides, and analogues
Undecanoic acid	M187T61	186.954	61.2	11.3251	C11H22O2	C17715	4.0336e+08	5.57499e+08	72.78	3.44314e+07	2.95307e+07	34.55	11.71	3.55	1.61756e-05	4.79	0.00013773	1.50739	pos	Fatty acids and conjugates
3,4-Dihydroxyphenylacetate	M168T399	168.038	399	24.1537	C8H8O4	C01161	5.27897e+06	2.68263e+06	147.29	2.25065e+08	2.05901e+07	228.7	0.02	-5.41	0.00127242	2.9	0.00867797	1.48433	neg	Benzenediols
Citrulline	M174T94	174.088	93.9	1.2867	C6H13N3O3	C00327	9.25832e+06	9.12434e+06	29.78	1.48873e+07	1.38453e+07	39.42	0.62	-0.69	0.0010705	2.97	0.00762842	1.48323	neg	Amino acids, peptides, and analogues
Isocitric acid	M192T141	192.032	140.6	1.56075	C6H8O7	C00311	9.28446e+06	6.75229e+06	64.1	1.93711e+07	2.00359e+07	29.35	0.48	-1.06	1.35136e-05	4.87	0.000119032	1.48296	pos	Tricarboxylic acids and derivatives
5-Hydroxyindoleacetic acid	M192T602	192.065	601.8	1.06446	C10H9NO3	C05635	4.45818e+06	4.07935e+06	41.15	2.44101e+06	2.32862e+06	20.15	1.83	0.87	1.33753e-05	4.87	0.000118208	1.47588	pos	Indolyl carboxylic acids and derivatives
gamma-Glutamylcysteine	M249T90	248.96	90.2	0.909738	C8H14N2O5S	C00669	3.36596e+08	3.30294e+08	10.32	3.75507e+08	3.74466e+08	7.86	0.9	-0.16	0.00165449	2.78	0.0105586	1.47274	neg	Amino acids, peptides, and analogues
L-Proline	M116T99	116.07	99.2	3.23942	C5H9NO2	C00148	5.74461e+11	3.89229e+11	106.12	1.30083e+09	1366309992	26.48	441.61	8.79	2.51787e-05	4.6	0.00019542	1.47136	pos	Amino acids, peptides, and analogues
Sebacic acid	M185T579	185.114	579	0.603248	C10H18O4	C08277	5.45413e+08	174098427	104.28	6.97529e+07	6.94221e+07	4.42	7.82	2.97	2.96634e-05	4.53	0.000221942	1.46507	pos	Fatty acids and conjugates
L-Glutamic acid 5-phosphate	M226T647	226.015	646.7	12.2825	C5H10NO7P	C03287	2.91789e+06	2.87539e+06	68.44	6.02503e+06	4.43508e+06	68.61	0.48	-1.05	0.000681953	3.17	0.00543444	1.45839	neg	Amines
Arachidonic acid	M303T692	303.231	691.6	7.00457	C20H32O2	C00219	1.77623e+06	1.43555e+06	83.29	893408	383649	171.74	1.99	0.99	0.00215129	2.67	0.0128003	1.45764	neg	Fatty acids and conjugates
4-Methoxy-2,2'-bipyrrole-5-carbaldehyde	M190T399	190.077	399	12.6265	C10H10N2O2	C21570	1.18458e+07	1.1288e+07	21.62	1.62329e+07	1.59486e+07	18.19	0.73	-0.45	7.12642e-05	4.15	0.000455019	1.45744	pos	NA
2',4'-Dihydroxyacetophenone	M151T609	151.04	608.6	1.48305	C8H8O3	C03663	7.56084e+06	5.84381e+06	84.47	3.6347e+06	3.15551e+06	27.91	2.08	1.06	0.000565335	3.25	0.00474312	1.445	neg	Acetophenones
Ethylmethylacetic acid	M101T148	101.025	148.3	14.8461	C5H10O2	C18319	5.1551e+06	4.78271e+06	23.3	6.60215e+06	6.69351e+06	18.24	0.78	-0.36	0.00121081	2.92	0.00834311	1.44469	neg	Fatty acids and conjugates
Pyrimidodiazepine	M221T275	221.091	275	0.452302	C9H11N5O2	C02587	3.83026e+06	3.74043e+06	19.56	4.90331e+06	4.78632e+06	12.37	0.78	-0.36	0.000101548	3.99	0.000609674	1.43957	pos	NA
Phosphorylcholine	M184T90	184.072	90	4.08682	C5H15NO4P	C00588	1.36334e+07	1.30598e+07	31.27	7.98299e+06	7.18183e+06	37.44	1.71	0.77	0.000122661	3.91	0.000709477	1.43515	pos	Quaternary ammonium salts
L-Malic acid	M133T79	133.014	79.1	0.932232	C4H6O5	C00149	6.93436e+07	6.87015e+07	24.72	5.01131e+07	4.33785e+07	27.72	1.38	0.47	0.00104154	2.98	0.00745392	1.43407	neg	Beta hydroxy acids and derivatives
Butyryl-L-carnitine	M232T378	232.154	378.2	1.2894	C11H21NO4	C02862	8.22262e+07	4.33452e+07	103.47	1.12014e+07	8.36605e+06	86.57	7.34	2.88	0.000151838	3.82	0.00084663	1.43198	pos	NA
Methylimidazoleacetic acid	M141T103	141.065	103.3	3.37432	C6H8N2O2	C05828	8.13946e+07	7.08882e+07	83.99	1.82093e+07	1.89249e+07	20.89	4.47	2.16	4.45978e-05	4.35	0.000310183	1.42987	pos	Imidazoles
Xanthine	M153T170	153.04	169.5	1.80345	C5H4N4O2	C00385	9.54599e+06	8.66765e+06	32.89	17143905	1.49366e+07	55.96	0.56	-0.84	8.55983e-05	4.07	0.00052961	1.41338	pos	Purines and purine derivatives
Dethiobiotin	M215T499	215.138	499.3	2.67735	C10H18N2O3	C01909	1.66223e+06	806926	108.37	2.93327e+06	2.82205e+06	19.77	0.57	-0.82	4.72282e-05	4.33	0.000325327	1.41295	pos	Fatty acids and conjugates
5-Hydroxymethyluracil	M143T677	143.049	677.3	25.334	C5H6N2O3	C03088	3.34192e+06	1.10417e+06	125.41	6.10355e+06	6.10967e+06	10.04	0.55	-0.87	6.8321e-05	4.17	0.000438865	1.41076	pos	Pyrimidines and pyrimidine derivatives
N-Formyl-L-methionine	M177T31_2	176.971	31	5.61285	C6H11NO3S	C03145	1.86956e+06	1.67555e+06	69.89	5.59764e+06	4928198	51.47	0.33	-1.58	0.000124943	3.9	0.000720567	1.40797	pos	Amino acids, peptides, and analogues
Thymidine	M242T606	242.176	606.5	0.337276	C10H14N2O5	C00214	9.96045e+07	9.23722e+07	36.66	7.17677e+07	6.76787e+07	29.34	1.39	0.47	0.00217322	2.66	0.0128733	1.40751	neg	Pyrimidine 2'-deoxyribonucleosides
L-Glutamine	M145T91	145.062	91.3	1.54417	C5H10N2O3	C00064	6.6377e+07	6.14505e+07	22.92	8.75729e+07	8.7194e+07	23.65	0.76	-0.4	0.00243386	2.61	0.0140291	1.40503	neg	Amino acids, peptides, and analogues
2-Furoate	M111T76	111.009	75.8	1.11703	C5H4O3	C01546	2.23002e+08	2.16927e+08	23.17	1.76965e+08	1.75481e+08	13.03	1.26	0.33	0.00238145	2.62	0.0137885	1.40406	neg	Furoic acid and derivatives
2-Oxoarginine	M173T557	173.085	556.9	29.4661	C6H11N3O3	C03771	6.23017e+07	2.12904e+07	275.99	1.01886e+07	9.95745e+06	7.96	6.11	2.61	0.000106083	3.97	0.000631147	1.37847	pos	Alpha-keto acids and derivatives
L-Isoleucine	M132T203	132.101	202.9	2.49653	C6H13NO2	C00407	1.14169e+09	1133299840	31.1	3.38675e+09	3307748736	69.33	0.34	-1.57	0.00338834	2.47	0.00999301	1.35416	pos	Amino acids, peptides, and analogues
Saccharopine	M276T99	276.118	99.3	3.03067	C11H20N2O6	C00449	5.834e+08	1.71465e+08	109.29	4.72679e+07	4.66333e+07	25.26	12.34	3.63	9.56935e-05	4.02	0.000581149	1.35043	pos	Amino acids, peptides, and analogues
L-Methionine	M150T146	150.058	145.8	0.0342666	C5H11NO2S	C00073	2.91264e+08	2.64178e+08	39.64	4.71527e+08	4.03938e+08	38.69	0.62	-0.7	0.000419541	3.38	0.00190427	1.35002	pos	Amino acids, peptides, and analogues
2-Hydroxybutyric acid	M104T146	104.053	145.8	1.81501	C4H8O3	C05984	2.70114e+07	2.45033e+07	34.6	4.32486e+07	3.67543e+07	38.17	0.62	-0.68	0.000475805	3.32	0.00208504	1.34154	pos	Alpha hydroxy acids and derivatives
Lumichrome	M243T571	243.087	570.9	4.01503	C12H10N4O2	C01727	358495	313879	55.1	704911	674378	60	0.51	-0.98	0.000488797	3.31	0.00213134	1.34005	pos	NA
Nitrendipine	M361T556	361.137	555.9	3.49847	C18H20N2O6	C07713	1.04363e+06	980024	30.79	1.61482e+06	1.4849e+06	36.84	0.65	-0.63	0.000320255	3.49	0.00152614	1.33775	pos	Hydropyridines
3,4-Dihydroxyphenylpropanoate	M165T198	165.054	197.8	22.6229	C9H10O4	C10447	3.20416e+08	3.03279e+08	27.26	4.78519e+08	4.85676e+08	31.12	0.67	-0.58	0.000471144	3.33	0.00207036	1.3214	pos	NA
Amphetamine	M136T357	136.112	356.6	2.76244	C9H13N	C07514	1.0919e+06	1.03702e+06	103.19	2.61339e+06	2.47552e+06	39.25	0.42	-1.26	0.000121521	3.92	0.000704876	1.30953	pos	Phenethylamines
Indican	M295T84	294.937	83.6	4.8918	C14H17NO6	C08481	8.25795e+08	1.5518e+08	110.39	6.02406e+07	6.09341e+07	9.56	13.71	3.78	0.00017506	3.76	0.000943411	1.30846	pos	NA
p-Octopamine	M136T198	136.075	197.8	28.1756	C8H11NO2	C04227	1.14149e+08	1.1077e+08	29.25	1.70906e+08	1.72621e+08	30.69	0.67	-0.58	0.000595969	3.22	0.00249669	1.30471	pos	1-hydroxy-2-unsubstituted benzenoids
Farnesoic acid	M236T709	236.161	708.7	12.6542	C15H24O2	C16502	8.6114e+07	1.97847e+07	259.62	8.01632e+06	7.31737e+06	30.16	10.74	3.43	0.000215166	3.67	0.00110248	1.30309	pos	NA
2,3-Butanediol	M155T534	154.99	533.6	1.79694	C4H10O2S2	C00265	1.2877e+07	1.13566e+07	56.33	4.83587e+07	2.85576e+07	86.64	0.27	-1.91	0.000332368	3.48	0.00157248	1.30114	pos	Alcohols and polyols
Dehydroascorbate	M174T119	174.012	119	27.0097	C6H6O6	C05422	3.08137e+07	3.06701e+07	12.04	3.69616e+07	3.65497e+07	14.69	0.83	-0.26	0.000448744	3.35	0.00199748	1.29781	pos	NA
3-Indoleacrylate	M170T453	170.06	453	21.957	C11H9NO2	C21283	1.78095e+06	1.13786e+06	78.44	793523	620044	57.28	2.24	1.17	0.000649033	3.19	0.00268202	1.29377	pos	NA
Retinol	M269T706	269.225	705.7	2.50429	C20H30O	C00473	1.37733e+07	5.5251e+06	185.01	2.59577e+06	2.38227e+06	44.13	5.31	2.41	0.00027121	3.57	0.00133178	1.2862	pos	NA
2-Methylserine	M119T198	119.049	197.8	2.32284	C4H9NO3	C02115	2.6698e+07	2.58916e+07	30.09	3.97294e+07	4.06011e+07	31.26	0.67	-0.57	0.000759247	3.12	0.0030297	1.28425	pos	NA
Pantothenic acid	M220T359	220.117	359.3	2.64339	C9H17NO5	C00864	7.52181e+06	6.06743e+06	43.67	1.14668e+07	1.0728e+07	32.4	0.66	-0.61	0.000633122	3.2	0.00262349	1.28328	pos	Polyols
L-Tyrosine	M182T198	182.081	197.8	3.16343	C9H11NO3	C00082	1.00833e+09	9.78622e+08	28.78	1.49436e+09	1.50063e+09	31.84	0.67	-0.57	0.000787287	3.1	0.00311329	1.27921	pos	Amino acids, peptides, and analogues
4-Quinolinecarboxylic acid	M173T60	172.955	60.1	13.0094	C10H7NO2	C06414	4.86974e+07	4.64104e+07	41.9	2.42521e+07	2.64698e+07	32.31	2.01	1.01	0.000874109	3.06	0.00337224	1.26111	pos	NA
Malonate	M103T109	102.956	109.1	5.11657	C3H4O4	C00383	1.48018e+07	1.36821e+07	20.85	1.23299e+07	1.23844e+07	11.52	1.2	0.26	0.00585018	2.23	0.0268183	1.26017	neg	NA
Glutathione	M288T367	288.059	366.9	21.5576	C10H17N3O6S	C00051	1.22758e+06	1.23028e+06	18.38	1.47531e+06	1.43525e+06	17.19	0.83	-0.27	0.00554156	2.26	0.0256687	1.25876	neg	Alkylthiols
D-Xylitol	M133T102	133.05	102.3	2.93122	C5H12O5	C00379	1.50692e+06	1.45421e+06	67.62	3.89637e+06	3.49922e+06	70.25	0.39	-1.37	0.00956923	2.02	0.0386829	1.25716	neg	Carbohydrates and carbohydrate conjugates
3-Methylxanthine	M165T319	165.041	318.8	2.20743	C6H6N4O2	C16357	845412	426084	124.89	218852	71668.2	197.44	3.86	1.95	0.00619478	2.21	0.0279184	1.25187	neg	Purines and purine derivatives
Urocanic acid	M139T144	139.05	144.1	1.9849	C6H6N2O2	C00785	2.20635e+06	1.81213e+06	46.23	4.18114e+06	2.9339e+06	54.26	0.53	-0.92	0.00078974	3.1	0.00311987	1.23607	pos	Imidazoles
Acetylcholine	M146T99	146.117	98.8	3.42191	C7H16NO2	C01996	9.75101e+08	1.15226e+08	118.68	6.07484e+07	5.72947e+07	23.79	16.05	4	0.000358358	3.45	0.00167538	1.23366	pos	Quaternary ammonium salts
Lanosterin	M427T472	427.263	472.1	0.754182	C30H50O	C01724	943280	983799	76.81	1.05383e+07	1.06895e+07	65.76	0.09	-3.48	0.000964973	3.02	0.00364649	1.22877	pos	Triterpenoids
D-synephrine	M168T341	168.091	340.9	0.109824	C9H13NO2	C01869	8.31175e+06	8.04041e+06	25.09	10844053	1.05293e+07	19.86	0.77	-0.38	0.00150106	2.82	0.00523383	1.22473	pos	Phenols
(5-L-Glutamyl)-L-glutamate	M277T143	277.102	142.6	3.52217	C10H16N2O7	C05282	1.01844e+06	899628	51.67	1.51278e+06	1.44483e+06	21.4	0.67	-0.57	0.000624402	3.2	0.00259516	1.22365	pos	Amino acids, peptides, and analogues
3-Dehydroshikimate	M173T64	172.977	63.7	0.0293572	C7H8O5	C02637	8.11742e+06	7.17495e+06	60.25	1.59707e+07	1.83417e+07	37.79	0.51	-0.98	0.00153897	2.81	0.0053448	1.21759	pos	NA
2,5-Dioxopentanoate	M130T76_2	130.016	75.6	3.96247	C5H6O4	C00433	1.75871e+08	1.7806e+08	9.73	1.93991e+08	1.93476e+08	5.77	0.91	-0.14	0.00167507	2.78	0.00572189	1.21098	pos	Short-chain keto acids and derivatives
L-4-Hydroxyphenylglycine	M167T76	167.012	75.8	8.24974	C8H9NO3	C12323	5.0236e+08	4.44535e+08	47.52	7.01995e+08	7.01934e+08	9.52	0.72	-0.48	0.00058514	3.23	0.00246045	1.20792	pos	NA
Creatine	M132T98	132.076	97.9	2.10314	C4H9N3O2	C00300	5.06163e+10	1562206772	136.09	5.15523e+08	5.47881e+08	31.79	98.18	6.62	0.000505869	3.3	0.00219367	1.20693	pos	Amino acids, peptides, and analogues
Uracil	M113T183	113.034	183.4	1.02076	C4H4N2O2	C00106	4.22556e+07	4.00028e+07	21.17	3.34078e+07	3.0985e+07	24.07	1.26	0.34	0.00249209	2.6	0.00783214	1.19155	pos	Pyrimidines and pyrimidine derivatives
GMP	M363T84_1	362.923	83.6	9.61176	C10H14N5O8P	C00144	1.1419e+10	4.86661e+08	131.98	2.29531e+08	2.40598e+08	27.74	49.75	5.64	0.000567039	3.25	0.0023971	1.19023	pos	Purine ribonucleotides
3,4-Methylenedioxyamphetamine	M194T521_2	194.115	521.4	3.58786	C11H15NO2	C07577	3.55921e+07	2.49987e+07	103.88	1.39109e+07	1.36215e+07	17.94	2.56	1.36	0.000677143	3.17	0.00277208	1.18791	pos	NA
Galactitol	M163T104	163.061	103.8	1.77848	C6H14O6	C01697	7.80944e+06	7.88324e+06	26.11	6.01652e+06	5.41822e+06	28.61	1.3	0.38	0.0151459	1.82	0.0550536	1.18659	neg	Carbohydrates and carbohydrate conjugates
Epiandrosterone	M289T91	288.952	91.3	2.8309	C19H30O2	C07635	3.64503e+07	3.67496e+07	22.69	2.76694e+07	3e+07	30.23	1.32	0.4	0.0240982	1.62	0.0769733	1.1841	neg	Androstane steroids
cis-4-Hydroxy-D-proline	M132T62	131.973	62	11.7447	C5H9NO3	C03440	5.73707e+07	4.9016e+07	59.75	2.69139e+07	2.75727e+07	20.19	2.13	1.09	0.000818408	3.09	0.00321543	1.18345	pos	Amino acids, peptides, and analogues
3beta,5beta-Ketotriol	M433T714_1	433.311	714.1	7.84111	C27H44O4	C16494	3.66637e+08	3.33453e+07	384.99	8.61092e+06	7.37692e+06	83.37	42.58	5.41	0.00144976	2.84	0.00507578	1.17775	pos	NA
Niacinamide	M123T147	123.055	147.2	2.2429	C6H6N2O	C00153	2.30338e+07	2.05442e+07	58.2	1.2094e+07	1.27264e+07	26.79	1.9	0.93	0.00176647	2.75	0.00596194	1.15615	pos	Pyridinecarboxylic acids and derivatives
(3S,5S)-3,5-Diaminohexanoate	M129T430	129.102	430.4	29.6984	C6H14N2O2	C01186	2.05301e+07	2.10985e+07	19.29	1.67658e+07	1.628e+07	12.4	1.22	0.29	0.00168973	2.77	0.00575456	1.1554	pos	Amines
(S)-5-Amino-3-oxohexanoate	M146T169	146.081	169.2	0.848843	C6H11NO3	C03656	3.36742e+07	1.8801e+07	108.31	8.01981e+06	8.31814e+06	84.27	4.2	2.07	0.00458524	2.34	0.0127473	1.14869	pos	Amines
R-Salbutamol	M222T652	222.146	652.2	6.00506	C13H21NO3	C11770	7.20127e+07	3.11982e+07	126.3	1.97586e+07	2.02914e+07	8.12	3.64	1.87	0.000925221	3.03	0.0035349	1.14852	pos	NA
3-Hydroxymethylglutaric acid	M145T93	145.049	92.6	25.743	C6H10O5	C03761	2.09063e+07	2.10094e+07	22.57	2.55549e+07	2.59865e+07	13.74	0.82	-0.29	0.00335734	2.47	0.00992381	1.14427	pos	Fatty acids and conjugates
Methyl (indol-3-yl)acetate	M189T657	189.078	657.1	5.28882	C11H11NO2	C20635	3.39534e+06	1.21384e+06	229.11	1.06516e+07	3.95362e+06	217.73	0.32	-1.65	0.0032325	2.49	0.00963979	1.14069	pos	NA
N-Acetyl-L-2-amino-6-oxopimelate	M231T144	231.097	144.1	1.10434	C9H13NO6	C05539	9.38756e+06	8.07878e+06	30.81	6.01892e+06	7.59012e+06	77.72	1.56	0.64	0.0237458	1.62	0.0491108	1.1351	pos	NA
D-Tryptophan	M203T367	203.082	366.9	1.59541	C11H12N2O2	C00525	3.18688e+08	3.19655e+08	18.4	3.71385e+08	3.61369e+08	16.28	0.86	-0.22	0.0152095	1.82	0.0551945	1.13035	neg	Indolyl carboxylic acids and derivatives
Miglitol	M207T375	207.11	374.6	1.09742	C8H17NO5	C07708	1.64413e+07	1.50609e+07	34.46	1.11258e+07	1.07294e+07	35.25	1.48	0.56	0.00398365	2.4	0.0113792	1.1245	pos	NA
10-Hydroxydecanoic acid	M187T616	187.134	616	1.73138	C10H20O3	C02774	1.5969e+07	1.51384e+07	47.18	1.09032e+07	1.07317e+07	45.5	1.46	0.55	0.0195232	1.71	0.0664048	1.12236	neg	NA
2-Isopropylmalic acid	M175T97_2	175.061	97.1	1.71369	C7H12O5	C02504	3.1598e+06	3.02093e+06	33.78	2.36333e+06	2.03665e+06	59.26	1.34	0.42	0.0202298	1.69	0.0682168	1.11464	neg	Fatty acids and conjugates
Guanidoacetic acid	M117T633	116.927	632.7	1.80186	C3H7N3O2	C00581	2.57817e+07	1.55807e+07	80.55	1.26409e+07	1.45714e+07	64.49	2.04	1.03	0.0158565	1.8	0.0567701	1.10772	neg	Amino acids, peptides, and analogues
3-Succinoylpyridine	M179T545	179.063	544.8	28.799	C9H9NO3	C19569	2.71738e+06	1.56754e+06	104.93	4.4463e+06	4.53788e+06	28.36	0.61	-0.71	0.00140989	2.85	0.00497745	1.10507	pos	Gamma-keto acids and derivatives
Prunasin	M295T105	295.102	104.9	10.8436	C14H17NO6	C00844	2.6744e+06	2.47243e+06	49.1	1.6426e+06	1.61579e+06	33.48	1.63	0.7	0.0213486	1.67	0.0709139	1.09828	neg	Alcohols and polyols
L-Phenylalanine	M164T311	164.07	310.6	2.91829	C9H11NO2	C00079	2.33837e+08	2.38878e+08	18.22	2.74252e+08	267606771	16.14	0.85	-0.23	0.0155398	1.81	0.0559154	1.09413	neg	Amino acids, peptides, and analogues
Benzamide	M122T338	122.058	338.2	17.8276	C7H7NO	C09815	9.51694e+06	4.88996e+06	176.33	1.83153e+06	1.37331e+06	83.48	5.2	2.38	0.00680937	2.17	0.0176918	1.0936	pos	Benzoic acids and derivatives
3-Hydroxybenzyl alcohol glucoside	M125T655	125.059	654.8	1.40733	C7H8O2	C03351	1.52487e+06	1.21019e+06	84.42	4.30344e+06	2.07275e+06	115.02	0.35	-1.5	0.00479001	2.32	0.0132514	1.0907	pos	Carbohydrates and carbohydrate conjugates
Melibiose	M325T92	325.111	92.3	8.10184	C12H22O11	C05400	6.50639e+07	2.42803e+07	149.31	1.34576e+07	1.29113e+07	27.44	4.83	2.27	0.00208143	2.68	0.00680031	1.08988	pos	Carbohydrates and carbohydrate conjugates
Glycerophosphocholine	M258T118	258.109	118.1	2.91185	C8H21NO6P	C00670	1.81836e+09	1294967248	101.4	2.16454e+08	1.55027e+08	133.68	8.4	3.07	0.00584057	2.23	0.0156005	1.08266	pos	Glycerophosphocholines
N-Acetyl-D-glucosamine	M204T94	204.086	93.8	18.2962	C8H15NO6	C00140	1.03158e+07	1.03754e+07	22	1.25295e+07	1.23852e+07	14.63	0.82	-0.28	0.00513731	2.29	0.0140449	1.0808	pos	Carbohydrates and carbohydrate conjugates
Asymmetric dimethylarginine	M203T98	203.15	98.3	1.33806	C8H18N4O2	C03626	2.20147e+07	2.17282e+07	15.59	1.85531e+07	1.83024e+07	18.09	1.19	0.25	0.00660942	2.18	0.0172403	1.06107	pos	Amino acids, peptides, and analogues
N-Acetylhistidine	M198T187	198.087	187.3	2.40299	C8H11N3O3	C02997	5.56109e+06	4.61675e+06	68.47	8.87413e+06	7.76261e+06	53.85	0.63	-0.67	0.00788097	2.1	0.0199704	1.0499	pos	Amino acids, peptides, and analogues
5,6-Dihydro-5-fluorouracil	M133T134	133.031	133.9	1.9557	C4H5FN2O2	C16630	8.93406e+06	7.82346e+06	54.85	1.43883e+07	1.21286e+07	59.24	0.62	-0.69	0.00993658	2	0.0240899	1.04551	pos	Pyrimidines and pyrimidine derivatives
Aminomalonic acid	M119T121	119.016	121.3	4.22581	C3H5NO4	C00872	1.01108e+08	3.50964e+07	124.38	1.38622e+07	1.25202e+07	57.22	7.29	2.87	0.00309206	2.51	0.00930681	1.03813	pos	Amino acids, peptides, and analogues
ADP	M426T96	426.02	96.4	4.62338	C10H15N5O10P2	C00008	3.35365e+06	1.62501e+06	99.28	7.62991e+06	6.53547e+06	82.51	0.44	-1.19	0.0323031	1.49	0.0953793	1.03642	neg	Purine ribonucleotides
5-Aminopentanoic acid	M117T61	116.927	60.8	0.00383755	C5H11NO2	C00431	2.76183e+07	1.74326e+07	77.67	1.53787e+07	1.78416e+07	48.97	1.8	0.84	0.0323524	1.49	0.0954404	1.03026	neg	Amino acids, peptides, and analogues
Ketoleucine	M129T336	129.055	335.6	4.01518	C6H10O3	C00233	2.20599e+08	2.02269e+08	46.58	1.58075e+08	1.60955e+08	19.51	1.4	0.48	0.0178693	1.75	0.0623044	1.0282	neg	Short-chain keto acids and derivatives
Pentylenetetrazole	M138T338	138.091	338.3	1.67924	C6H10N4	C13692	3.14418e+06	2.42382e+06	95.97	5.45277e+06	5.47708e+06	28.23	0.58	-0.79	0.00285162	2.54	0.00873958	1.02559	pos	NA
Isophorone	M139T715	139.112	715	1.73291	C9H14O	C14743	5.52159e+08	5.11973e+07	342.32	3.34596e+07	3.25733e+07	14.48	16.5	4.04	0.00428282	2.37	0.0120594	1.02026	pos	Ketones
Oxoglutaric acid	M146T75_2	146.029	75.3	2.95655	C5H6O5	C00026	5.03399e+07	5.00652e+07	17.41	5.71282e+07	56964957	7.94	0.88	-0.18	0.00473602	2.32	0.013125	1.00608	pos	Gamma-keto acids and derivatives
Epipregnanolone	M319T63	319.265	62.7	4.64619	C21H34O2	C11825	5.80835e+06	2.32703e+06	127.61	9.34262e+06	6.56918e+06	109.77	0.62	-0.69	0.00430703	2.37	0.0121059	1.00467	pos	Pregnane steroids

## Sheet: 2
Table S2. Metabolite and Intestinal Microbiota correlation analysis
Metabolome	Microbiome	Correlation	PValue	FDR
2-Oxoarginine	Aggregatibacter	0.909914	9.01835e-14	6.31285e-11
3,4-Dihydroxyphenylacetate	Bifidobacterium	0.730735	9.25213e-07	0.000323825
Rimantadine	Psychrobacter	0.704252	3.35236e-06	0.000782217
3,4-Dihydroxyphenylacetate	Lactobacillus	0.689813	6.39011e-06	0.00110274
3-Methylxanthine	Psychrobacter	0.684948	7.87673e-06	0.00110274
Porphobilinogen	_Ruminococcus_	0.670281	1.44591e-05	0.0016869
Vanillylmandelic acid	_Ruminococcus_	0.651341	3.02004e-05	0.00302004
Miglitol	_Ruminococcus_	0.583206	0.000294707	0.0244593
8-Hydroxyquinoline	Bifidobacterium	0.581016	0.000314477	0.0244593
Lumichrome	Eggerthella	0.575372	0.000370992	0.0259694
Iminoarginine	_Ruminococcus_	0.570507	0.000426779	0.0260102
Alpha-Lactose	Bifidobacterium	0.566634	0.000476374	0.0260102
Alpha-Lactose	Lactobacillus	0.566141	0.000483046	0.0260102
N-Alpha-acetyllysine	Bifidobacterium	0.558902	0.000590955	0.0295478
Lanosterin	Lactobacillus	0.538874	0.00100856	0.0470662
Dehypoxanthine futalosine	Bifidobacterium	0.515403	0.00181183	0.0792677
7-Methyladenine	Bifidobacterium	0.510421	0.00204092	0.084038
D-Cathinone	Peptostreptococcus	0.503133	0.00242153	0.0941706
12-Hydroxydodecanoic acid	_Ruminococcus_	0.489622	0.00329264	0.114922
Prunasin	Acidovorax	0.487091	0.00348302	0.114922
Lumichrome	Peptostreptococcus	0.486846	0.00350188	0.114922
Pantothenic acid	Bifidobacterium	0.485445	0.00361182	0.114922
Stearic acid	Lactobacillus	0.480226	0.00404807	0.119152
Lidocaine	_Ruminococcus_	0.479804	0.00408521	0.119152
o-Toluate	Haemophilus	0.475519	0.00447978	0.125434
Lidocaine	Psychrobacter	0.472075	0.00482019	0.129774
Rimantadine	_Ruminococcus_	0.459164	0.00630251	0.163398
Lanosterin	Bifidobacterium	0.457033	0.00658144	0.164536
Miglitol	Victivallis	0.454926	0.00686731	0.165763
Cerulenin	Actinomyces	0.439397	0.0093219	0.217511
Scopoletin	Peptostreptococcus	0.434779	0.0101821	0.229918
5-Hydroxyindoleacetic acid	_Ruminococcus_	0.43175	0.0107818	0.235852
Prunasin	Desulfovibrio	-0.424225	0.0124027	0.258493
Arachidonic acid	Psychrobacter	0.42243	0.0128183	0.258493
Miglitol	Bifidobacterium	-0.421979	0.0129246	0.258493
Prunasin	_Ruminococcus_	0.415243	0.014602	0.283928
3,4-Dihydroxyphenylacetate	Escherichia	0.407624	0.0167156	0.316242
5'-Methylthioadenosine	Bifidobacterium	0.402315	0.0183349	0.330245
Stearic acid	Bifidobacterium	0.402112	0.0183993	0.330245
O-Toluidine	Bifidobacterium	0.395418	0.0206317	0.361055
Dehypoxanthine futalosine	Eggerthella	0.393952	0.0211496	0.361091
Corticosterone	Escherichia	0.381197	0.0261252	0.435421
Miglitol	Lactobacillus	-0.37736	0.0277977	0.446303
7-Aminomethyl-7-carbaguanine	Bifidobacterium	0.376554	0.0281601	0.446303
7-Methyladenine	_Ruminococcus_	-0.373072	0.0297697	0.446303
Dehypoxanthine futalosine	Peptostreptococcus	0.371549	0.0304974	0.446303
8-Hydroxyquinoline	Lactobacillus	0.370894	0.0308145	0.446303
N-Alpha-acetyllysine	Lactobacillus	0.370279	0.0311148	0.446303
Stearic acid	Desulfovibrio	0.370022	0.0312412	0.446303
Epiandrosterone	Desulfovibrio	-0.368688	0.0319034	0.446647
m-Cresol	_Ruminococcus_	0.366994	0.0327599	0.44681
D-Glucopyranoside	_Ruminococcus_	0.365071	0.0337556	0.44681
N-Methyltyramine	Bifidobacterium	0.364929	0.0338299	0.44681
5'-Methylthioadenosine	Desulfovibrio	0.361121	0.0358775	0.464255
Prunasin	Haemophilus	0.358988	0.0370678	0.464255
Lanosterin	Desulfovibrio	0.35886	0.0371404	0.464255
5-Hydroxyindoleacetic acid	Actinomyces	-0.353025	0.0405655	0.48835
7-Methyladenine	Lactobacillus	0.352835	0.0406816	0.48835
N-Methyltyramine	Roseburia	0.351695	0.041381	0.48835
trans-Ferulic acid	Bifidobacterium	0.350926	0.0418586	0.48835
Acetylphosphate	_Ruminococcus_	-0.346129	0.044938	0.513202
Vanillylmandelic acid	Psychrobacter	0.345309	0.0454819	0.513202
Epiandrosterone	Actinomyces	-0.34391	0.0464227	0.513202
Scopoletin	Bifidobacterium	0.343178	0.0469213	0.513202
trans-Ferulic acid	_Ruminococcus_	-0.339596	0.0494216	0.531366
Oleic acid	Peptostreptococcus	0.338649	0.0501002	0.531366
L-Tryptophan	_Ruminococcus_	0.333895	0.0536199	0.560208
4-Quinolinecarboxylic acid	Peptostreptococcus	-0.328217	0.0580783	0.597864
Epiandrosterone	Bifidobacterium	-0.325873	0.0600018	0.599053
Prunasin	Aggregatibacter	0.325039	0.0606979	0.599053
Prunasin	Actinomyces	-0.324964	0.0607611	0.599053
Galactitol	Roseburia	-0.319379	0.065595	0.632926
2,4-Dinitrophenol	_Ruminococcus_	-0.315264	0.0693458	0.632926
Porphobilinogen	Psychrobacter	0.315183	0.0694216	0.632926
N-Alpha-acetyllysine	_Ruminococcus_	-0.314747	0.0698285	0.632926
D-Cathinone	Eggerthella	0.314695	0.0698776	0.632926
Epiandrosterone	Psychrobacter	0.314237	0.0703075	0.632926
Dopamine	_Ruminococcus_	0.314005	0.0705261	0.632926
o-Toluate	_Ruminococcus_	0.311495	0.0729266	0.643377
O-Toluidine	Desulfovibrio	0.309997	0.0743894	0.643377
o-Toluate	Bifidobacterium	-0.309937	0.0744479	0.643377
L-Theanine	Psychrobacter	0.308778	0.0755965	0.645336
7-Aminomethyl-7-carbaguanine	_Ruminococcus_	-0.305017	0.0794156	0.66977
2-Furoate	Roseburia	-0.300799	0.0838759	0.692182
5'-Methylthioadenosine	_Ruminococcus_	-0.300637	0.0840507	0.692182
Lumichrome	_Ruminococcus_	-0.298885	0.0859615	0.692383
Lanosterin	_Ruminococcus_	-0.298602	0.0862741	0.692383
N-Methyltyramine	Peptostreptococcus	0.29713	0.0879093	0.692383
7-Aminomethyl-7-carbaguanine	Lactobacillus	0.297021	0.0880316	0.692383
trans-Ferulic acid	Peptostreptococcus	0.29429	0.0911332	0.708814
Citric acid	Roseburia	-0.292372	0.0933612	0.718163
2-Oxoarginine	Haemophilus	0.290361	0.0957411	0.725716
trans-Ferulic acid	Lactobacillus	0.289797	0.0964165	0.725716
Malonate	Acidovorax	0.288419	0.0980828	0.727924
Alpha-Lactose	_Ruminococcus_	-0.28782	0.0988148	0.727924
Epiandrosterone	_Ruminococcus_	0.285997	0.101065	0.727924
Dehypoxanthine futalosine	_Ruminococcus_	-0.284543	0.102888	0.727924
8-Hydroxyquinoline	Desulfovibrio	0.284172	0.103356	0.727924
8-Hydroxyquinoline	Victivallis	-0.283889	0.103715	0.727924
N-Alpha-acetyllysine	Victivallis	-0.282614	0.105344	0.727924
2,4-Dinitrophenol	Bifidobacterium	0.282026	0.106102	0.727924
2-Furoate	Haemophilus	-0.279557	0.109328	0.727924
Galactitol	Victivallis	0.279039	0.110014	0.727924
Acetylphosphate	Desulfovibrio	0.276644	0.113228	0.727924
Niacinamide	Desulfovibrio	-0.276522	0.113393	0.727924
8-Hydroxyquinoline	Acidovorax	-0.275868	0.114285	0.727924
Galactitol	_Ruminococcus_	0.275368	0.114969	0.727924
Iminoarginine	Psychrobacter	0.274399	0.116304	0.727924
Epiandrosterone	Escherichia	-0.274251	0.116509	0.727924
5-Hydroxyindoleacetic acid	Psychrobacter	0.273919	0.11697	0.727924
o-Toluate	Peptostreptococcus	-0.272936	0.118343	0.727924
trans-Ferulic acid	Roseburia	0.271134	0.12089	0.727924
Miglitol	Eggerthella	-0.270998	0.121084	0.727924
5-Hydroxyindoleacetic acid	Bifidobacterium	-0.27078	0.121394	0.727924
Dehypoxanthine futalosine	Lactobacillus	0.270606	0.121644	0.727924
Vanillylmandelic acid	Bifidobacterium	-0.270574	0.12169	0.727924
N-Methyltyramine	Lactobacillus	0.270267	0.122129	0.727924
Prunasin	Bifidobacterium	-0.269865	0.122707	0.727924
Lumichrome	Bifidobacterium	0.267378	0.12633	0.743116
N-Alpha-acetyllysine	Desulfovibrio	0.266416	0.127751	0.745214
8-Hydroxyquinoline	_Ruminococcus_	-0.265129	0.129671	0.750165
Arachidonic acid	_Ruminococcus_	0.261514	0.135181	0.77563
Scopoletin	Eggerthella	0.259577	0.138204	0.785406
Citric acid	Haemophilus	-0.25899	0.139129	0.785406
Miglitol	Psychrobacter	0.258251	0.140301	0.785685
Malonate	Bifidobacterium	-0.257082	0.142169	0.789827
Vanillylmandelic acid	Victivallis	0.254743	0.145961	0.804508
7-Aminomethyl-7-carbaguanine	Aggregatibacter	0.251971	0.150551	0.81539
Epiandrosterone	Peptostreptococcus	-0.25091	0.152335	0.81539
5-Hydroxyindoleacetic acid	Roseburia	-0.25047	0.153079	0.81539
N-Methyltyramine	_Ruminococcus_	-0.250162	0.153601	0.81539
Lidocaine	Bifidobacterium	-0.249564	0.15462	0.81539
Iminoarginine	Bifidobacterium	-0.247369	0.1584	0.81539
O-Toluidine	_Ruminococcus_	-0.247306	0.158508	0.81539
D-Glucopyranoside	Roseburia	-0.247163	0.158758	0.81539
Corticosterone	Acidovorax	0.245884	0.160993	0.81539
Lidocaine	Peptostreptococcus	-0.245804	0.161134	0.81539
D-Cathinone	Actinomyces	0.245751	0.161228	0.81539
m-Cresol	Desulfovibrio	-0.245362	0.161913	0.81539
D-Glucopyranoside	Actinomyces	-0.244036	0.164264	0.817996
L-Tryptophan	Roseburia	-0.243648	0.164957	0.817996
Lumichrome	Escherichia	-0.242679	0.166697	0.817996
Acetylphosphate	Peptostreptococcus	0.242453	0.167105	0.817996
Alpha-Lactose	Eggerthella	0.241437	0.168946	0.820749
O-Toluidine	Lactobacillus	0.239795	0.171951	0.820749
Arachidonic acid	Bifidobacterium	-0.239162	0.17312	0.820749
Epiandrosterone	Lactobacillus	-0.238321	0.174683	0.820749
O-Toluidine	Haemophilus	-0.237787	0.17568	0.820749
N-Alpha-acetyllysine	Acidovorax	-0.237611	0.176008	0.820749
Lumichrome	Actinomyces	0.237436	0.176336	0.820749
4-Quinolinecarboxylic acid	Eggerthella	-0.236635	0.177844	0.820749
Stearic acid	_Ruminococcus_	-0.236181	0.178702	0.820749
Vanillylmandelic acid	Lactobacillus	-0.235516	0.179964	0.820749
Galactitol	Peptostreptococcus	-0.235119	0.180719	0.820749
12-Hydroxydodecanoic acid	Bifidobacterium	-0.233709	0.183425	0.820749
Pantothenic acid	Roseburia	0.232823	0.18514	0.820749
Alpha-Lactose	Escherichia	0.232555	0.185661	0.820749
5-Hydroxyindoleacetic acid	Lactobacillus	-0.232218	0.186316	0.820749
Scopoletin	Haemophilus	-0.232161	0.186427	0.820749
Oleic acid	Escherichia	-0.23137	0.187974	0.822388
Alpha-Lactose	Victivallis	-0.229355	0.191958	0.832855
Scopoletin	Actinomyces	0.228602	0.193462	0.832855
3-Methylxanthine	Acidovorax	0.227522	0.195633	0.832855
7-Methyladenine	Psychrobacter	-0.226614	0.19747	0.832855
N-Methyltyramine	Victivallis	-0.226356	0.197994	0.832855
Dopamine	Haemophilus	0.226245	0.198221	0.832855
Stearic acid	Haemophilus	-0.226012	0.198696	0.832855
4-Quinolinecarboxylic acid	Bifidobacterium	-0.2253	0.200151	0.833962
Scopoletin	Lactobacillus	0.223934	0.202964	0.836775
L-Tryptophan	Actinomyces	-0.223247	0.20439	0.836775
trans-Ferulic acid	Victivallis	-0.223237	0.204412	0.836775
Arachidonic acid	Actinomyces	-0.221023	0.209054	0.841923
D-Cathinone	Victivallis	-0.220358	0.210462	0.841923
Galactitol	Desulfovibrio	0.220358	0.210462	0.841923
7-Aminomethyl-7-carbaguanine	Victivallis	-0.220038	0.211142	0.841923
Niacinamide	Victivallis	-0.218732	0.213931	0.841923
5'-Methylthioadenosine	Roseburia	0.218307	0.214846	0.841923
12-Hydroxydodecanoic acid	Roseburia	-0.218144	0.215196	0.841923
m-Cresol	Peptostreptococcus	-0.217605	0.216361	0.841923
D-Glucopyranoside	Bifidobacterium	-0.216993	0.217687	0.841923
5'-Methylthioadenosine	Lactobacillus	0.216137	0.219551	0.841923
Pantothenic acid	Victivallis	-0.215721	0.220464	0.841923
Prunasin	Escherichia	-0.215055	0.221926	0.841923
Porphobilinogen	Victivallis	0.214226	0.223756	0.841923
Oleic acid	_Ruminococcus_	-0.214079	0.22408	0.841923
Prunasin	Psychrobacter	0.213803	0.224694	0.841923
Prunasin	Lactobacillus	-0.213704	0.224914	0.841923
Miglitol	Peptostreptococcus	-0.212661	0.227239	0.84205
2,4-Dinitrophenol	Lactobacillus	0.212609	0.227353	0.84205
Alpha-Lactose	Peptostreptococcus	0.211859	0.229035	0.843815
4-Quinolinecarboxylic acid	Victivallis	0.210816	0.23139	0.848027
Vanillylmandelic acid	Peptostreptococcus	-0.209873	0.233532	0.850282
D-Cathinone	Lactobacillus	0.209477	0.234435	0.850282
Iminoarginine	Peptostreptococcus	-0.208406	0.236892	0.85046
Lidocaine	Lactobacillus	-0.208059	0.237691	0.85046
Cerulenin	Roseburia	0.207416	0.239175	0.85046
Porphobilinogen	Bifidobacterium	-0.207344	0.239344	0.85046
O-Toluidine	Victivallis	-0.206266	0.241848	0.854621
Galactitol	Lactobacillus	-0.205476	0.243696	0.854621
Galactitol	Aggregatibacter	-0.205271	0.244177	0.854621
Lidocaine	Victivallis	0.203428	0.24853	0.85547
m-Cresol	Bifidobacterium	-0.202713	0.250233	0.85547
Oleic acid	Eggerthella	0.202593	0.250519	0.85547
3beta,5beta-Ketodiol	Bifidobacterium	-0.201992	0.251957	0.85547
Malonate	Roseburia	-0.201723	0.252603	0.85547
2,4-Dinitrophenol	Psychrobacter	-0.201363	0.253469	0.85547
Niacinamide	Peptostreptococcus	-0.200954	0.254455	0.85547
3beta,5beta-Ketodiol	Peptostreptococcus	-0.200574	0.255373	0.85547
Dehypoxanthine futalosine	Haemophilus	-0.200555	0.255419	0.85547
Galactitol	Eggerthella	-0.199101	0.258951	0.857962
3-Methylxanthine	Actinomyces	-0.199037	0.259108	0.857962
Scopoletin	_Ruminococcus_	-0.198195	0.261169	0.857962
Lanosterin	Haemophilus	-0.197668	0.262466	0.857962
Miglitol	Acidovorax	0.197386	0.263162	0.857962
Citric acid	Victivallis	0.197242	0.263517	0.857962
Rimantadine	Lactobacillus	-0.196135	0.266259	0.859991
m-Cresol	Lactobacillus	-0.194717	0.2698	0.859991
Galactitol	Bifidobacterium	-0.194243	0.270992	0.859991
o-Toluate	Lactobacillus	-0.194013	0.27157	0.859991
Citric acid	Bifidobacterium	-0.193712	0.272329	0.859991
7-Methyladenine	Roseburia	0.193055	0.27399	0.859991
Niacinamide	_Ruminococcus_	0.192703	0.274882	0.859991
Iminoarginine	Lactobacillus	-0.192554	0.275262	0.859991
D-Glucopyranoside	Escherichia	0.192092	0.276436	0.859991
Porphobilinogen	Lactobacillus	-0.19134	0.278358	0.859991
7-Aminomethyl-7-carbaguanine	Acidovorax	-0.190987	0.279262	0.859991
D-Cathinone	Aggregatibacter	0.190081	0.281592	0.859991
Oleic acid	Roseburia	0.190078	0.281599	0.859991
Succinic acid	Lactobacillus	-0.189492	0.283113	0.859991
Alpha-Lactose	Actinomyces	0.188842	0.284799	0.859991
N-Methyltyramine	Acidovorax	-0.188713	0.285134	0.859991
Scopoletin	Escherichia	-0.187911	0.287223	0.859991
2-Furoate	Victivallis	0.187214	0.289047	0.859991
trans-Ferulic acid	Psychrobacter	-0.187149	0.289217	0.859991
Oleic acid	Victivallis	-0.18679	0.29016	0.859991
D-Cathinone	_Ruminococcus_	-0.18604	0.292138	0.859991
Lanosterin	Escherichia	0.185107	0.294607	0.859991
Lidocaine	Roseburia	-0.184269	0.296836	0.859991
Miglitol	Escherichia	-0.184021	0.297498	0.859991
7-Methyladenine	Haemophilus	-0.183397	0.299169	0.859991
7-Aminomethyl-7-carbaguanine	Psychrobacter	-0.183331	0.299344	0.859991
2-Furoate	Aggregatibacter	-0.182418	0.301801	0.859991
5'-Methylthioadenosine	Victivallis	-0.182338	0.302016	0.859991
Cerulenin	Psychrobacter	0.181959	0.303039	0.859991
Cerulenin	Lactobacillus	-0.181414	0.304515	0.859991
Arachidonic acid	Peptostreptococcus	-0.181189	0.305126	0.859991
12-Hydroxydodecanoic acid	Peptostreptococcus	-0.181083	0.305412	0.859991
7-Methyladenine	Victivallis	-0.180966	0.30573	0.859991
2-Furoate	Bifidobacterium	-0.180735	0.306359	0.859991
2,4-Dinitrophenol	Roseburia	0.180287	0.30758	0.859991
m-Cresol	Actinomyces	-0.179998	0.308368	0.859991
D-Cathinone	Bifidobacterium	0.179372	0.310082	0.860235
N-Alpha-acetyllysine	Roseburia	0.17886	0.311486	0.860235
trans-Ferulic acid	Eggerthella	0.178512	0.312446	0.860235
4-Quinolinecarboxylic acid	_Ruminococcus_	-0.178116	0.313537	0.860235
Malonate	Lactobacillus	-0.177732	0.3146	0.860235
Acetylphosphate	Bifidobacterium	0.176191	0.31888	0.861493
7-Methyladenine	Desulfovibrio	0.175996	0.319425	0.861493
5-Hydroxyindoleacetic acid	Eggerthella	-0.175585	0.320576	0.861493
Niacinamide	Eggerthella	-0.174572	0.32342	0.861493
8-Hydroxyquinoline	Roseburia	0.174284	0.32423	0.861493
L-Tryptophan	Desulfovibrio	-0.174231	0.32438	0.861493
D-Cathinone	Acidovorax	-0.173707	0.32586	0.861493
Dehypoxanthine futalosine	Psychrobacter	-0.173108	0.327556	0.861493
Dopamine	Roseburia	0.172778	0.328493	0.861493
Malonate	Actinomyces	-0.172654	0.328846	0.861493
5'-Methylthioadenosine	Acidovorax	-0.171933	0.330903	0.861493
D-Glucopyranoside	Lactobacillus	-0.171088	0.33332	0.861493
Scopoletin	Acidovorax	-0.16965	0.33746	0.861493
N-Alpha-acetyllysine	Peptostreptococcus	0.169414	0.338141	0.861493
L-Tryptophan	Bifidobacterium	-0.169131	0.33896	0.861493
Scopoletin	Desulfovibrio	0.169043	0.339217	0.861493
Cerulenin	_Ruminococcus_	0.167312	0.344258	0.861493
Succinic acid	Roseburia	-0.166862	0.345576	0.861493
Porphobilinogen	Peptostreptococcus	-0.166819	0.345701	0.861493
Lumichrome	Psychrobacter	-0.166687	0.346087	0.861493
Niacinamide	Bifidobacterium	-0.165895	0.348417	0.861493
O-Toluidine	Roseburia	0.165465	0.349687	0.861493
Prunasin	Victivallis	0.165317	0.350125	0.861493
D-Glucopyranoside	Desulfovibrio	-0.164428	0.352757	0.861493
2,4-Dinitrophenol	Aggregatibacter	-0.164111	0.353699	0.861493
Scopoletin	Victivallis	-0.163692	0.354944	0.861493
Porphobilinogen	Actinomyces	0.163464	0.355624	0.861493
Alpha-Lactose	Acidovorax	-0.163318	0.356062	0.861493
3-Methylxanthine	_Ruminococcus_	0.163062	0.356825	0.861493
3-Methylxanthine	Desulfovibrio	-0.162637	0.358097	0.861493
Epiandrosterone	Acidovorax	0.161645	0.361078	0.861493
4-Quinolinecarboxylic acid	Acidovorax	0.161458	0.36164	0.861493
Rimantadine	Victivallis	0.161386	0.361856	0.861493
Citric acid	Acidovorax	0.161341	0.361993	0.861493
3-Methylxanthine	Haemophilus	-0.160749	0.363781	0.861493
Epiandrosterone	Aggregatibacter	0.160648	0.364085	0.861493
7-Aminomethyl-7-carbaguanine	Desulfovibrio	0.160564	0.36434	0.861493
Succinic acid	_Ruminococcus_	0.160543	0.364403	0.861493
7-Aminomethyl-7-carbaguanine	Peptostreptococcus	0.160338	0.365025	0.861493
Lanosterin	Psychrobacter	-0.160231	0.365348	0.861493
Dehypoxanthine futalosine	Victivallis	-0.159541	0.367445	0.861493
Succinic acid	Bifidobacterium	-0.159294	0.368197	0.861493
Pantothenic acid	Acidovorax	-0.159232	0.368385	0.861493
2,4-Dinitrophenol	Desulfovibrio	0.158759	0.369829	0.861493
Malonate	Desulfovibrio	-0.157963	0.372264	0.861493
Succinic acid	Peptostreptococcus	-0.157929	0.372367	0.861493
Acetylphosphate	Escherichia	-0.15774	0.372946	0.861493
Alpha-Lactose	Desulfovibrio	0.156646	0.376312	0.861493
Corticosterone	Lactobacillus	-0.155891	0.378647	0.861493
Corticosterone	_Ruminococcus_	0.155414	0.380125	0.861493
Pantothenic acid	Eggerthella	-0.154816	0.381983	0.861493
8-Hydroxyquinoline	Peptostreptococcus	0.15426	0.383717	0.861493
Dopamine	Peptostreptococcus	-0.153841	0.385026	0.861493
N-Methyltyramine	Psychrobacter	-0.153283	0.386772	0.861493
O-Toluidine	Aggregatibacter	-0.152986	0.387704	0.861493
N-Methyltyramine	Actinomyces	0.152874	0.388056	0.861493
5-Hydroxyindoleacetic acid	Desulfovibrio	-0.152622	0.388849	0.861493
Citric acid	Peptostreptococcus	-0.15215	0.390335	0.861493
Dopamine	Desulfovibrio	-0.152141	0.390363	0.861493
2-Oxoarginine	Roseburia	0.151529	0.392293	0.861493
Citric acid	Aggregatibacter	-0.150535	0.395443	0.861493
2,4-Dinitrophenol	Haemophilus	-0.150296	0.396203	0.861493
Acetylphosphate	Psychrobacter	-0.14999	0.397176	0.861493
trans-Ferulic acid	Acidovorax	-0.149853	0.397611	0.861493
Lumichrome	Victivallis	-0.149792	0.397806	0.861493
N-Methyltyramine	Eggerthella	0.149661	0.398223	0.861493
5'-Methylthioadenosine	Peptostreptococcus	0.149557	0.398555	0.861493
2-Furoate	Peptostreptococcus	-0.149454	0.398885	0.861493
D-Glucopyranoside	Peptostreptococcus	-0.149111	0.399979	0.861493
Niacinamide	Aggregatibacter	-0.148537	0.401818	0.862799
O-Toluidine	Eggerthella	-0.14754	0.405021	0.86445
8-Hydroxyquinoline	Aggregatibacter	-0.147528	0.405057	0.86445
Vanillylmandelic acid	Actinomyces	0.146802	0.407398	0.866154
4-Quinolinecarboxylic acid	Lactobacillus	-0.14619	0.409377	0.866154
Farnesoic acid	Actinomyces	-0.146132	0.409567	0.866154
Succinic acid	Desulfovibrio	-0.145722	0.410897	0.866349
Iminoarginine	Aggregatibacter	0.14511	0.412886	0.867929
o-Toluate	Desulfovibrio	-0.142831	0.420338	0.878951
3,4-Dihydroxyphenylacetate	_Ruminococcus_	-0.14168	0.424132	0.878951
Rimantadine	Roseburia	0.141611	0.424361	0.878951
trans-Ferulic acid	Desulfovibrio	0.141391	0.425088	0.878951
Malonate	Peptostreptococcus	-0.140942	0.426573	0.878951
Alpha-Lactose	Psychrobacter	-0.140636	0.427589	0.878951
Epiandrosterone	Haemophilus	0.139985	0.429752	0.878951
Corticosterone	Peptostreptococcus	-0.13982	0.430304	0.878951
Succinic acid	Eggerthella	-0.139758	0.430509	0.878951
12-Hydroxydodecanoic acid	Lactobacillus	-0.138738	0.433915	0.878951
N-Alpha-acetyllysine	Aggregatibacter	-0.138501	0.434707	0.878951
4-Quinolinecarboxylic acid	Haemophilus	0.138465	0.434829	0.878951
Acetylphosphate	Aggregatibacter	-0.138076	0.436133	0.878951
4-Quinolinecarboxylic acid	Aggregatibacter	0.13806	0.436186	0.878951
Stearic acid	Escherichia	0.137828	0.436964	0.878951
Pantothenic acid	Psychrobacter	0.137096	0.439427	0.879138
Oleic acid	Acidovorax	-0.136928	0.439994	0.879138
3-Methylxanthine	Lactobacillus	-0.135775	0.443889	0.879138
Iminoarginine	Roseburia	-0.135168	0.445948	0.879138
Iminoarginine	Acidovorax	-0.134363	0.448686	0.879138
Dehypoxanthine futalosine	Actinomyces	0.134302	0.448897	0.879138
Niacinamide	Acidovorax	-0.134265	0.449022	0.879138
4-Quinolinecarboxylic acid	Psychrobacter	-0.134217	0.449184	0.879138
5'-Methylthioadenosine	Aggregatibacter	-0.134044	0.449775	0.879138
Niacinamide	Psychrobacter	0.133907	0.450243	0.879138
2,4-Dinitrophenol	Eggerthella	0.133377	0.452055	0.879138
Dopamine	Lactobacillus	-0.133244	0.452509	0.879138
12-Hydroxydodecanoic acid	Psychrobacter	0.132718	0.454311	0.879138
5-Hydroxyindoleacetic acid	Peptostreptococcus	-0.132352	0.455569	0.879138
Arachidonic acid	Haemophilus	-0.131887	0.457167	0.879138
Niacinamide	Lactobacillus	-0.13185	0.457294	0.879138
O-Toluidine	Acidovorax	-0.131527	0.458407	0.879138
5'-Methylthioadenosine	Haemophilus	-0.130461	0.46209	0.881492
Pantothenic acid	Lactobacillus	0.13011	0.463305	0.881492
Farnesoic acid	Bifidobacterium	-0.129853	0.464196	0.881492
Acetylphosphate	Victivallis	-0.128221	0.46988	0.881492
Dehypoxanthine futalosine	Desulfovibrio	0.127522	0.472325	0.881492
Lumichrome	Acidovorax	-0.127186	0.4735	0.881492
2-Oxoarginine	Eggerthella	0.126995	0.474172	0.881492
7-Methyladenine	Peptostreptococcus	0.126457	0.476062	0.881492
12-Hydroxydodecanoic acid	Actinomyces	-0.126221	0.476889	0.881492
Galactitol	Actinomyces	-0.126176	0.477049	0.881492
7-Aminomethyl-7-carbaguanine	Haemophilus	-0.125928	0.477924	0.881492
2,4-Dinitrophenol	Peptostreptococcus	0.125634	0.47896	0.881492
2-Furoate	Acidovorax	0.124054	0.48455	0.881492
L-Theanine	Haemophilus	-0.123673	0.485903	0.881492
Lanosterin	Eggerthella	-0.123399	0.486876	0.881492
Pantothenic acid	Haemophilus	-0.123027	0.4882	0.881492
Farnesoic acid	Roseburia	-0.122907	0.488631	0.881492
2-Furoate	Eggerthella	-0.122838	0.488874	0.881492
Porphobilinogen	Acidovorax	-0.122552	0.489894	0.881492
Corticosterone	Bifidobacterium	-0.122158	0.491301	0.881492
5-Hydroxyindoleacetic acid	Aggregatibacter	-0.121641	0.493153	0.881492
8-Hydroxyquinoline	Escherichia	0.121453	0.493826	0.881492
N-Alpha-acetyllysine	Psychrobacter	-0.121396	0.494032	0.881492
3beta,5beta-Ketodiol	Eggerthella	-0.121327	0.494278	0.881492
Citric acid	Desulfovibrio	-0.120796	0.496183	0.881492
Citric acid	Eggerthella	-0.120661	0.496669	0.881492
Malonate	Haemophilus	-0.120617	0.496825	0.881492
5'-Methylthioadenosine	Actinomyces	0.120592	0.496917	0.881492
Niacinamide	Roseburia	-0.120198	0.498334	0.881492
Acetylphosphate	Eggerthella	0.120146	0.49852	0.881492
L-Tryptophan	Peptostreptococcus	-0.120104	0.498672	0.881492
Arachidonic acid	Roseburia	-0.11902	0.502583	0.885983
D-Cathinone	Psychrobacter	-0.118699	0.503745	0.885983
7-Methyladenine	Escherichia	0.117642	0.507579	0.888493
Arachidonic acid	Desulfovibrio	0.117606	0.50771	0.888493
5-Hydroxyindoleacetic acid	Escherichia	-0.115717	0.514598	0.8983
Malonate	_Ruminococcus_	-0.114003	0.520888	0.906146
Scopoletin	Roseburia	0.113787	0.521681	0.906146
m-Cresol	Psychrobacter	0.112979	0.524663	0.909069
Cerulenin	Peptostreptococcus	-0.112585	0.526118	0.909339
Stearic acid	Eggerthella	-0.112187	0.527592	0.909641
7-Aminomethyl-7-carbaguanine	Actinomyces	0.111808	0.528995	0.909819
o-Toluate	Eggerthella	-0.111266	0.531006	0.911039
Dehypoxanthine futalosine	Acidovorax	-0.110152	0.535152	0.91468
Lumichrome	Haemophilus	-0.109655	0.537009	0.91468
Acetylphosphate	Lactobacillus	0.109644	0.537048	0.91468
Alpha-Lactose	Roseburia	0.109095	0.539102	0.91595
Lanosterin	Victivallis	-0.106886	0.5474	0.919229
Lidocaine	Desulfovibrio	-0.106796	0.547739	0.919229
8-Hydroxyquinoline	Actinomyces	0.106441	0.549075	0.919229
2-Oxoarginine	Bifidobacterium	-0.106427	0.54913	0.919229
L-Tryptophan	Psychrobacter	0.106197	0.549999	0.919229
Vanillylmandelic acid	Roseburia	-0.106103	0.550356	0.919229
L-Tryptophan	Lactobacillus	-0.105382	0.553083	0.919229
N-Alpha-acetyllysine	Escherichia	0.105075	0.554244	0.919229
Cerulenin	Aggregatibacter	0.105024	0.554437	0.919229
Corticosterone	Desulfovibrio	-0.104256	0.557356	0.919229
3beta,5beta-Ketodiol	Lactobacillus	-0.104119	0.557876	0.919229
N-Alpha-acetyllysine	Actinomyces	0.10409	0.557986	0.919229
7-Methyladenine	Aggregatibacter	-0.104059	0.558103	0.919229
Dopamine	Eggerthella	-0.103499	0.560237	0.920577
Porphobilinogen	Roseburia	-0.102349	0.564623	0.921482
Niacinamide	Escherichia	-0.102123	0.56549	0.921482
Cerulenin	Bifidobacterium	-0.101348	0.568457	0.921482
Succinic acid	Actinomyces	0.101347	0.568461	0.921482
Rimantadine	Aggregatibacter	-0.100697	0.570958	0.921482
Malonate	Victivallis	0.100401	0.572098	0.921482
Acetylphosphate	Haemophilus	-0.100173	0.572975	0.921482
N-Alpha-acetyllysine	Eggerthella	0.0996254	0.575084	0.921482
trans-Ferulic acid	Actinomyces	0.0996109	0.57514	0.921482
2-Furoate	Desulfovibrio	-0.0996053	0.575161	0.921482
Oleic acid	Aggregatibacter	-0.0992168	0.57666	0.921482
Lidocaine	Eggerthella	-0.0991975	0.576735	0.921482
3-Methylxanthine	Escherichia	0.0987168	0.578592	0.921482
Farnesoic acid	Haemophilus	-0.0985551	0.579218	0.921482
Pantothenic acid	_Ruminococcus_	-0.0966186	0.58673	0.930118
Dopamine	Actinomyces	0.0961641	0.5885	0.930118
L-Theanine	Victivallis	0.0961303	0.588632	0.930118
Stearic acid	Aggregatibacter	-0.093351	0.599504	0.93235
Vanillylmandelic acid	Haemophilus	0.0933071	0.599676	0.93235
Farnesoic acid	Peptostreptococcus	-0.0922572	0.603806	0.93235
12-Hydroxydodecanoic acid	Aggregatibacter	-0.0921863	0.604086	0.93235
8-Hydroxyquinoline	Eggerthella	0.0919147	0.605156	0.93235
Stearic acid	Actinomyces	0.0917833	0.605674	0.93235
L-Theanine	Eggerthella	-0.091701	0.605999	0.93235
Arachidonic acid	Escherichia	-0.091555	0.606575	0.93235
L-Tryptophan	Victivallis	-0.0912027	0.607966	0.93235
Stearic acid	Psychrobacter	-0.0907107	0.609912	0.93235
Farnesoic acid	Eggerthella	-0.0906355	0.610209	0.93235
2-Furoate	Escherichia	0.0902795	0.611619	0.93235
2-Oxoarginine	Escherichia	-0.0900953	0.612349	0.93235
3,4-Dihydroxyphenylacetate	Actinomyces	-0.0898271	0.613412	0.93235
o-Toluate	Escherichia	0.0898189	0.613444	0.93235
Arachidonic acid	Lactobacillus	-0.0897125	0.613866	0.93235
3,4-Dihydroxyphenylacetate	Peptostreptococcus	-0.0895872	0.614363	0.93235
L-Theanine	_Ruminococcus_	0.0894438	0.614933	0.93235
Citric acid	Lactobacillus	-0.0893385	0.615351	0.93235
D-Glucopyranoside	Aggregatibacter	-0.0885481	0.618493	0.932371
L-Tryptophan	Aggregatibacter	-0.0884577	0.618853	0.932371
Lanosterin	Aggregatibacter	-0.0882897	0.619522	0.932371
3,4-Dihydroxyphenylacetate	Roseburia	-0.0878536	0.62126	0.932371
8-Hydroxyquinoline	Psychrobacter	-0.0876355	0.622129	0.932371
7-Methyladenine	Acidovorax	-0.0870888	0.624312	0.932371
Arachidonic acid	Acidovorax	0.0868857	0.625123	0.932371
Miglitol	Haemophilus	0.0866613	0.626021	0.932371
Rimantadine	Actinomyces	0.0858827	0.629138	0.935024
12-Hydroxydodecanoic acid	Acidovorax	-0.0852431	0.631703	0.935866
2-Oxoarginine	Desulfovibrio	-0.0848459	0.633299	0.935866
Prunasin	Peptostreptococcus	-0.0847423	0.633715	0.935866
Lidocaine	Actinomyces	-0.0843644	0.635235	0.936135
O-Toluidine	Actinomyces	-0.0822639	0.643708	0.945211
3-Methylxanthine	Eggerthella	0.0821686	0.644094	0.945211
Vanillylmandelic acid	Aggregatibacter	-0.0813319	0.647482	0.946544
Dopamine	Escherichia	0.0806362	0.650305	0.946544
o-Toluate	Actinomyces	-0.079893	0.653326	0.946544
Corticosterone	Actinomyces	-0.0792994	0.655743	0.946544
Epiandrosterone	Eggerthella	-0.0792338	0.65601	0.946544
Lidocaine	Haemophilus	-0.0785694	0.658719	0.946544
Farnesoic acid	Escherichia	-0.0784978	0.659012	0.946544
Corticosterone	Victivallis	0.0782692	0.659945	0.946544
2,4-Dinitrophenol	Acidovorax	-0.0780709	0.660755	0.946544
Iminoarginine	Eggerthella	-0.0778187	0.661786	0.946544
3,4-Dihydroxyphenylacetate	Psychrobacter	-0.0777339	0.662132	0.946544
Niacinamide	Haemophilus	0.0777297	0.662149	0.946544
3,4-Dihydroxyphenylacetate	Desulfovibrio	-0.0773697	0.663622	0.946544
3,4-Dihydroxyphenylacetate	Eggerthella	-0.0771922	0.664349	0.946544
O-Toluidine	Psychrobacter	-0.0769636	0.665285	0.946544
2,4-Dinitrophenol	Victivallis	0.0759627	0.66939	0.948422
Dopamine	Bifidobacterium	-0.0755019	0.671283	0.948422
3,4-Dihydroxyphenylacetate	Haemophilus	-0.0749598	0.673513	0.948422
Pantothenic acid	Aggregatibacter	-0.0743424	0.676056	0.948422
L-Theanine	Lactobacillus	-0.0741029	0.677043	0.948422
Vanillylmandelic acid	Acidovorax	-0.0740462	0.677277	0.948422
Succinic acid	Victivallis	0.0738753	0.677981	0.948422
Iminoarginine	Desulfovibrio	-0.0738159	0.678227	0.948422
L-Theanine	Aggregatibacter	-0.073265	0.680501	0.948422
Pantothenic acid	Peptostreptococcus	0.0723443	0.684308	0.948422
N-Methyltyramine	Escherichia	-0.0714595	0.687974	0.948422
L-Tryptophan	Haemophilus	-0.0707224	0.691034	0.948422
8-Hydroxyquinoline	Haemophilus	-0.0704741	0.692065	0.948422
trans-Ferulic acid	Aggregatibacter	-0.0704255	0.692267	0.948422
m-Cresol	Eggerthella	-0.0701829	0.693276	0.948422
trans-Ferulic acid	Escherichia	-0.0698254	0.694763	0.948422
3,4-Dihydroxyphenylacetate	Victivallis	-0.0691799	0.697452	0.948422
Vanillylmandelic acid	Escherichia	0.0689927	0.698232	0.948422
Iminoarginine	Victivallis	0.0689477	0.69842	0.948422
Pantothenic acid	Actinomyces	-0.068937	0.698464	0.948422
Lanosterin	Acidovorax	-0.0688445	0.69885	0.948422
5'-Methylthioadenosine	Psychrobacter	-0.0683198	0.701039	0.948422
L-Theanine	Roseburia	-0.0682428	0.701361	0.948422
3-Methylxanthine	Victivallis	0.0681747	0.701645	0.948422
Cerulenin	Victivallis	0.0678079	0.703178	0.948422
Arachidonic acid	Eggerthella	-0.0676792	0.703716	0.948422
12-Hydroxydodecanoic acid	Victivallis	0.0674603	0.704631	0.948422
3-Methylxanthine	Peptostreptococcus	0.0671766	0.705817	0.948422
Prunasin	Roseburia	-0.0671577	0.705897	0.948422
Corticosterone	Aggregatibacter	-0.066355	0.709258	0.951016
m-Cresol	Haemophilus	0.0652025	0.714095	0.951016
2-Oxoarginine	Peptostreptococcus	-0.0651577	0.714283	0.951016
2-Oxoarginine	Lactobacillus	-0.064946	0.715173	0.951016
3beta,5beta-Ketodiol	Actinomyces	0.0648914	0.715402	0.951016
Oleic acid	Psychrobacter	-0.0647542	0.715979	0.951016
Citric acid	Escherichia	0.0634304	0.721553	0.956023
m-Cresol	Roseburia	-0.0632104	0.72248	0.956023
L-Tryptophan	Escherichia	-0.0627333	0.724493	0.956349
Cerulenin	Haemophilus	0.0625046	0.725459	0.956349
Galactitol	Psychrobacter	0.0614397	0.729961	0.958996
3,4-Dihydroxyphenylacetate	Aggregatibacter	-0.0613814	0.730207	0.958996
Miglitol	Aggregatibacter	-0.0602886	0.734836	0.96182
Dopamine	Victivallis	-0.0599803	0.736144	0.96182
3beta,5beta-Ketodiol	Acidovorax	-0.0599004	0.736483	0.96182
2-Furoate	Lactobacillus	-0.0595776	0.737853	0.96182
Farnesoic acid	Aggregatibacter	-0.0590465	0.740109	0.962178
Niacinamide	Actinomyces	-0.0586399	0.741838	0.962178
Galactitol	Escherichia	-0.0585426	0.742252	0.962178
Farnesoic acid	Desulfovibrio	-0.0579796	0.744648	0.963422
Lumichrome	Aggregatibacter	-0.0576625	0.745998	0.963422
Porphobilinogen	Desulfovibrio	0.0572863	0.747601	0.963422
N-Alpha-acetyllysine	Haemophilus	-0.0567295	0.749976	0.963422
12-Hydroxydodecanoic acid	Haemophilus	-0.0567022	0.750092	0.963422
o-Toluate	Acidovorax	0.0559963	0.753107	0.963584
Oleic acid	Bifidobacterium	0.0554216	0.755563	0.963584
Galactitol	Acidovorax	0.0550685	0.757073	0.963584
N-Methyltyramine	Desulfovibrio	0.0550193	0.757284	0.963584
Oleic acid	Actinomyces	0.0545963	0.759095	0.963584
Succinic acid	Escherichia	-0.053638	0.763202	0.963584
3beta,5beta-Ketodiol	Victivallis	-0.0529365	0.766212	0.963584
Alpha-Lactose	Haemophilus	-0.0526845	0.767294	0.963584
D-Cathinone	Desulfovibrio	-0.0525949	0.767679	0.963584
Scopoletin	Aggregatibacter	0.0519481	0.770459	0.963584
D-Glucopyranoside	Victivallis	-0.0519388	0.770499	0.963584
o-Toluate	Roseburia	-0.0517767	0.771197	0.963584
Succinic acid	Haemophilus	-0.0517689	0.77123	0.963584
D-Glucopyranoside	Eggerthella	-0.0515686	0.772092	0.963584
L-Tryptophan	Acidovorax	-0.0514064	0.77279	0.963584
Rimantadine	Acidovorax	-0.0512745	0.773358	0.963584
Dopamine	Acidovorax	-0.0512136	0.77362	0.963584
Malonate	Escherichia	0.0496811	0.780226	0.965209
2-Furoate	Actinomyces	0.0493617	0.781604	0.965209
o-Toluate	Victivallis	0.0490534	0.782936	0.965209
3,4-Dihydroxyphenylacetate	Acidovorax	-0.0487415	0.784284	0.965209
Vanillylmandelic acid	Desulfovibrio	0.0484826	0.785402	0.965209
L-Theanine	Bifidobacterium	-0.0484703	0.785455	0.965209
Vanillylmandelic acid	Eggerthella	-0.0483116	0.786142	0.965209
Porphobilinogen	Eggerthella	-0.0473007	0.790516	0.965209
7-Methyladenine	Eggerthella	0.0472988	0.790524	0.965209
trans-Ferulic acid	Haemophilus	-0.0471115	0.791336	0.965209
3-Methylxanthine	Roseburia	0.047103	0.791373	0.965209
3beta,5beta-Ketodiol	Aggregatibacter	-0.0467308	0.792985	0.965209
Epiandrosterone	Victivallis	0.0466889	0.793167	0.965209
Corticosterone	Haemophilus	0.0463559	0.79461	0.965209
Farnesoic acid	Acidovorax	-0.0461259	0.795608	0.965209
Acetylphosphate	Roseburia	0.0448312	0.801229	0.968002
Lumichrome	Lactobacillus	0.0447234	0.801697	0.968002
m-Cresol	Escherichia	-0.0446402	0.802059	0.968002
L-Theanine	Acidovorax	-0.0439028	0.805265	0.968522
Iminoarginine	Actinomyces	0.0428147	0.810003	0.968522
2,4-Dinitrophenol	Actinomyces	0.0427212	0.81041	0.968522
Alpha-Lactose	Aggregatibacter	0.0427057	0.810478	0.968522
Farnesoic acid	Lactobacillus	-0.0425178	0.811296	0.968522
Corticosterone	Roseburia	-0.0423334	0.8121	0.968522
3beta,5beta-Ketodiol	Escherichia	0.0423163	0.812175	0.968522
3beta,5beta-Ketodiol	Roseburia	-0.0417815	0.814507	0.969651
Malonate	Eggerthella	0.0413848	0.816238	0.970062
Corticosterone	Psychrobacter	-0.0406317	0.819527	0.971534
Cerulenin	Eggerthella	-0.0404589	0.820282	0.971534
12-Hydroxydodecanoic acid	Desulfovibrio	-0.0399602	0.822462	0.971534
Rimantadine	Peptostreptococcus	0.039722	0.823503	0.971534
2-Oxoarginine	Victivallis	-0.0395133	0.824416	0.971534
D-Cathinone	Roseburia	-0.0381619	0.830333	0.97337
3-Methylxanthine	Bifidobacterium	0.038116	0.830534	0.97337
Prunasin	Eggerthella	-0.0381097	0.830561	0.97337
3beta,5beta-Ketodiol	Psychrobacter	-0.0378873	0.831536	0.97337
Stearic acid	Acidovorax	-0.0370438	0.835235	0.975072
o-Toluate	Psychrobacter	0.0368842	0.835935	0.975072
Stearic acid	Peptostreptococcus	0.0363105	0.838453	0.975072
2-Oxoarginine	_Ruminococcus_	0.0362858	0.838562	0.975072
7-Aminomethyl-7-carbaguanine	Eggerthella	0.0359304	0.840122	0.975266
Porphobilinogen	Escherichia	0.0346796	0.84562	0.978689
Dopamine	Aggregatibacter	-0.0346234	0.845867	0.978689
Corticosterone	Eggerthella	0.034003	0.848597	0.980228
Dehypoxanthine futalosine	Roseburia	-0.0333272	0.851573	0.98055
Cerulenin	Escherichia	-0.033214	0.852071	0.98055
Citric acid	_Ruminococcus_	0.0327236	0.854232	0.98055
D-Cathinone	Haemophilus	-0.0326675	0.854479	0.98055
L-Theanine	Actinomyces	0.0318191	0.85822	0.982568
5-Hydroxyindoleacetic acid	Acidovorax	-0.0316319	0.859045	0.982568
3beta,5beta-Ketodiol	_Ruminococcus_	0.0301779	0.865464	0.987934
2-Oxoarginine	Acidovorax	-0.0294369	0.868739	0.987934
Farnesoic acid	Psychrobacter	0.0290477	0.87046	0.987934
D-Cathinone	Escherichia	-0.0290272	0.870551	0.987934
Acetylphosphate	Acidovorax	-0.0286112	0.872391	0.987934
Rimantadine	Haemophilus	0.0281508	0.874427	0.987934
Lanosterin	Actinomyces	0.0274919	0.877344	0.987934
2-Furoate	_Ruminococcus_	0.0274916	0.877345	0.987934
Oleic acid	Desulfovibrio	0.02739	0.877796	0.987934
Acetylphosphate	Actinomyces	0.0273777	0.87785	0.987934
Citric acid	Actinomyces	0.0260497	0.883734	0.990898
Arachidonic acid	Victivallis	-0.0251879	0.887555	0.990898
5-Hydroxyindoleacetic acid	Victivallis	0.0242464	0.891733	0.990898
Arachidonic acid	Aggregatibacter	0.0240354	0.89267	0.990898
m-Cresol	Victivallis	-0.0234012	0.895487	0.990898
Stearic acid	Victivallis	-0.0230425	0.89708	0.990898
Succinic acid	Psychrobacter	0.0228263	0.898041	0.990898
N-Methyltyramine	Aggregatibacter	0.0225818	0.899127	0.990898
Lidocaine	Aggregatibacter	-0.0225343	0.899338	0.990898
Epiandrosterone	Roseburia	-0.0220861	0.90133	0.990898
Dehypoxanthine futalosine	Aggregatibacter	-0.021752	0.902816	0.990898
Porphobilinogen	Haemophilus	0.0216498	0.90327	0.990898
2-Oxoarginine	Actinomyces	-0.0214907	0.903978	0.990898
Miglitol	Desulfovibrio	0.0207731	0.90717	0.990898
Iminoarginine	Haemophilus	0.0203982	0.908838	0.990898
Citric acid	Psychrobacter	0.0203816	0.908913	0.990898
N-Methyltyramine	Haemophilus	0.0201567	0.909913	0.990898
L-Theanine	Peptostreptococcus	-0.0198178	0.911422	0.990898
L-Theanine	Desulfovibrio	-0.019815	0.911434	0.990898
Lidocaine	Escherichia	0.0188083	0.915918	0.990898
2-Oxoarginine	Psychrobacter	-0.0184399	0.917559	0.990898
Lidocaine	Acidovorax	0.0183834	0.917811	0.990898
Pantothenic acid	Escherichia	-0.018335	0.918027	0.990898
Lanosterin	Peptostreptococcus	-0.0182572	0.918373	0.990898
4-Quinolinecarboxylic acid	Desulfovibrio	-0.0180668	0.919222	0.990898
Lumichrome	Roseburia	-0.0179837	0.919592	0.990898
Lanosterin	Roseburia	-0.0179554	0.919718	0.990898
Stearic acid	Roseburia	0.0178654	0.920119	0.990898
Dopamine	Psychrobacter	-0.0172996	0.922641	0.99109
4-Quinolinecarboxylic acid	Actinomyces	-0.0166341	0.925609	0.99109
D-Glucopyranoside	Psychrobacter	-0.016192	0.927581	0.99109
Oleic acid	Haemophilus	0.0158077	0.929295	0.99109
O-Toluidine	Escherichia	-0.0157132	0.929717	0.99109
O-Toluidine	Peptostreptococcus	-0.0156468	0.930013	0.99109
Rimantadine	Desulfovibrio	-0.0156029	0.930209	0.99109
Iminoarginine	Escherichia	0.0141392	0.936742	0.992058
m-Cresol	Aggregatibacter	-0.0136373	0.938983	0.992058
2-Furoate	Psychrobacter	0.0133131	0.940431	0.992058
Farnesoic acid	_Ruminococcus_	-0.0132346	0.940782	0.992058
Porphobilinogen	Aggregatibacter	0.0127526	0.942935	0.992058
Cerulenin	Desulfovibrio	-0.0127131	0.943112	0.992058
5'-Methylthioadenosine	Eggerthella	0.0119584	0.946484	0.992058
Pantothenic acid	Desulfovibrio	0.0117916	0.947229	0.992058
7-Methyladenine	Actinomyces	-0.0117723	0.947315	0.992058
Cerulenin	Acidovorax	0.0110967	0.950335	0.992058
L-Theanine	Escherichia	-0.0104433	0.953256	0.992058
Miglitol	Roseburia	-0.0102146	0.954279	0.992058
Oleic acid	Lactobacillus	0.00999917	0.955242	0.992058
Succinic acid	Aggregatibacter	0.00961136	0.956976	0.992058
Malonate	Aggregatibacter	0.0090908	0.959305	0.992058
Miglitol	Actinomyces	-0.0090708	0.959394	0.992058
7-Aminomethyl-7-carbaguanine	Roseburia	0.00903817	0.95954	0.992058
Rimantadine	Eggerthella	0.00883436	0.960452	0.992058
4-Quinolinecarboxylic acid	Escherichia	0.00822951	0.963157	0.992058
o-Toluate	Aggregatibacter	-0.00822133	0.963194	0.992058
12-Hydroxydodecanoic acid	Eggerthella	0.00806596	0.963889	0.992058
Farnesoic acid	Victivallis	-0.00795781	0.964373	0.992058
3-Methylxanthine	Aggregatibacter	-0.00765747	0.965717	0.992058
L-Tryptophan	Eggerthella	-0.00734501	0.967115	0.992058
5'-Methylthioadenosine	Escherichia	-0.00709771	0.968222	0.992058
D-Glucopyranoside	Haemophilus	0.00663323	0.9703	0.992058
Rimantadine	Escherichia	0.00649032	0.97094	0.992058
Lumichrome	Desulfovibrio	-0.00587856	0.973678	0.992058
7-Aminomethyl-7-carbaguanine	Escherichia	0.00569694	0.974491	0.992058
Galactitol	Haemophilus	0.0055268	0.975253	0.992058
4-Quinolinecarboxylic acid	Roseburia	0.00547747	0.975473	0.992058
12-Hydroxydodecanoic acid	Escherichia	0.00502593	0.977495	0.992058
3beta,5beta-Ketodiol	Haemophilus	-0.00493849	0.977886	0.992058
2,4-Dinitrophenol	Escherichia	-0.00451782	0.979769	0.992361
Rimantadine	Bifidobacterium	0.00423861	0.98102	0.992361
Malonate	Psychrobacter	0.0033787	0.98487	0.994524
m-Cresol	Acidovorax	0.0031263	0.986	0.994524
D-Glucopyranoside	Acidovorax	0.00244945	0.989031	0.995544
Succinic acid	Acidovorax	-0.00204319	0.99085	0.995544
5-Hydroxyindoleacetic acid	Haemophilus	-0.00137055	0.993862	0.995544
Dehypoxanthine futalosine	Escherichia	-0.00131337	0.994118	0.995544
3beta,5beta-Ketodiol	Desulfovibrio	0.00131256	0.994122	0.995544
Scopoletin	Psychrobacter	-0.000458897	0.997945	0.997945
